# Supplementary material for: How does social evaluation influence Hot and Cool inhibitory control in adolescence?
Source: PLoS One. 2021 Sep 30;16(9):e0257753. doi: 10.1371/journal.pone.0257753 (PMC8483316; doi:10.1371/journal.pone.0257753)
Supplement: S1 Data — (XLSX) [file pone.0257753.s002.xlsx]

## Sheet: Experiment 1
SUJET	AGE	CONDITION	AGE GROUP	Gender	Puberty SEores	RT Cool stroop incongruent	RT Cool stroop congruent	RT Cool stroop SEores	RT Hot stroop incongruent	RT Hot stroop congruent	RT Hot Stroop SEores	% error Cool stroop incongruent	% error Cool stroop congruent	% error Cool stroop SEores	% error Hot stroop incongruent	% error Hot stroop congruent	% errorHot Stroop SEores	embarrassment SEores
1	13	AC	AdoleSEents	1	9	679.462	660.18	19.2815	753.529	638.125	115.404	22.2222	1.85185	20.3704	5.55556	5.55556	0	5
2	13	AC	AdoleSEents	1	12	625	528.979	96.0208	628.062	596	32.0625	5.55556	3.7037	1.85185	5.55556	0	5.55556	5
3	13	AC	AdoleSEents	1	15	618.4	558.327	60.0731	676.5	624.059	52.4412	11.1111	0	11.1111	0	1.85185	-1.85185	1
4	13	AC	AdoleSEents	1	13	721.312	660.679	60.6333	1527.57	1061.8	465.771	5.55556	0	5.55556	22.2222	1.85185	20.3704	2
5	13	AC	AdoleSEents	1	7	696	678.404	17.5962	986.467	932.098	54.3686	0	0	0	11.1111	1.85185	9.25926	5
6	14	AC	AdoleSEents	1	9	1044.9	658.833	386.067	1252.12	684.98	567.138	44.4444	7.40741	37.037	0	3.7037	-3.7037	4
7	13	AC	AdoleSEents	1	10	761.625	558.898	202.727	687.643	607.652	79.9907	11.1111	1.85185	9.25926	16.6667	5.55556	11.1111	1
8	13	AC	AdoleSEents	1	12	936.938	679.804	257.134	731.625	620.788	110.837	11.1111	1.85185	9.25926	11.1111	0	11.1111	1
9	13	AC	AdoleSEents	1	10	732.6	649.333	83.2667	1156.25	908.54	247.71	5.55556	0	5.55556	5.55556	0	5.55556	6
10	12	AC	AdoleSEents	1	8	1106	851.208	254.792	1195.12	945.471	249.654	33.3333	5.55556	27.7778	50	0	50	1
11	13	AC	AdoleSEents	1	14	596.25	526.955	69.2955	538.294	509.196	29.0985	5.55556	12.963	-7.40741	0	11.1111	-11.1111	1
12	13	AC	AdoleSEents	1	12	642.667	669.686	-27.0196	596.25	550.542	45.7083	27.7778	1.85185	25.9259	11.1111	3.7037	7.40741	1
13	13	AC	AdoleSEents	2	15	710.5	640.92	69.58	1024.13	799.135	224.999	0	0	0	11.1111	0	11.1111	5
14	13	AC	AdoleSEents	2	18	933.062	757.5	175.562	866.647	831.5	35.1471	5.55556	0	5.55556	0	1.85185	-1.85185	1
15	13	AC	AdoleSEents	2	16	1083.33	820.72	262.613	1205.69	989.654	216.038	5.55556	0	5.55556	22.2222	0	22.2222	1
16	14	AC	AdoleSEents	2	19	1278.71	1040.33	238.373	1426.71	1102.74	323.966	0	3.7037	-3.7037	5.55556	1.85185	3.7037	4
17	14	AC	AdoleSEents	2	11.5	913.438	599.245	314.192	735.571	663.63	71.941	11.1111	0	11.1111	16.6667	7.40741	9.25926	5
18	13	AC	AdoleSEents	2	15	1112.06	853.824	258.239	1310.67	1015.59	295.078	5.55556	0	5.55556	16.6667	0	16.6667	4
19	13	AC	AdoleSEents	2	16	591.529	627.431	-35.902	751.588	604.039	147.549	0	1.85185	-1.85185	0	0	0	6
20	13	AC	AdoleSEents	2	14	665.875	587.865	78.0096	1022.75	715.216	307.534	5.55556	1.85185	3.7037	27.7778	1.85185	25.9259	4
21	13	AC	AdoleSEents	2	9	895.688	602.86	292.827	679.071	559.078	119.993	11.1111	5.55556	5.55556	22.2222	0	22.2222	7
22	13	AC	AdoleSEents	2	15	923.467	694.64	228.827	698.188	584.08	114.107	11.1111	0	11.1111	5.55556	1.85185	3.7037	1
23	14	AC	AdoleSEents	2	16	1581.44	954.627	626.81	1134.61	868.863	265.748	11.1111	0	11.1111	0	0	0	1
24	12	AC	AdoleSEents	2	15	855	612.16	242.84	964.889	868.152	96.7367	27.7778	3.7037	24.0741	50	11.1111	38.8889	1
25	13	SE	AdoleSEents	1	6	680.867	625.385	55.4821	1144.94	750.64	394.298	5.55556	0	5.55556	5.55556	0	5.55556	6
26	14	SE	AdoleSEents	1	15	742.462	650.16	92.3015	759.5	721.178	38.3222	27.7778	3.7037	24.0741	22.2222	7.40741	14.8148	1
27	13	SE	AdoleSEents	1	10	892	562.275	329.725	630.071	613.846	16.2253	22.2222	0	22.2222	16.6667	0	16.6667	2
28	13	SE	AdoleSEents	1	10	565.4	525.229	40.1708	717.846	623.667	94.1795	16.6667	5.55556	11.1111	22.2222	1.85185	20.3704	7
29	13	SE	AdoleSEents	1	8	671.812	602.314	69.4988	1232.07	883.02	349.046	5.55556	0	5.55556	16.6667	1.85185	14.8148	5
30	13	SE	AdoleSEents	1	15	1003.06	803.16	199.899	1106.21	1428.27	-322.051	5.55556	0	5.55556	16.6667	7.40741	9.25926	2
31	13	SE	AdoleSEents	1	10	859.824	741.451	118.373	1232.79	1021.84	210.943	0	0	0	16.6667	0	16.6667	3
32	12	SE	AdoleSEents	1	8	801.286	639.902	161.384	703.214	695.404	7.81003	16.6667	3.7037	12.963	16.6667	9.25926	7.40741	5
33	14	SE	AdoleSEents	1	13	585.882	518.423	67.4593	668.8	626.294	42.5059	0	0	0	5.55556	1.85185	3.7037	3
34	12	SE	AdoleSEents	1	7	903.688	847.98	55.7071	1168.2	1007.98	160.22	5.55556	1.85185	3.7037	11.1111	1.85185	9.25926	1
35	13	SE	AdoleSEents	1	11	803.176	621.98	181.197	898.769	713	185.769	5.55556	1.85185	3.7037	22.2222	1.85185	20.3704	3
36	14	SE	AdoleSEents	2	16	1190.73	692.468	498.259	949.583	730.531	219.053	33.3333	7.40741	25.9259	33.3333	5.55556	27.7778	3
37	13	SE	AdoleSEents	2	18	950.333	640.122	310.211	763.533	660.72	102.813	11.1111	7.40741	3.7037	16.6667	1.85185	14.8148	5
38	12	SE	AdoleSEents	2	10	662.176	642.627	19.549	794.375	718.173	76.2019	0	0	0	0	0	0	6
39	13	SE	AdoleSEents	2	14	762.824	672.58	90.2435	659.667	568.271	91.3958	5.55556	3.7037	1.85185	0	1.85185	-1.85185	5
40	12	SE	AdoleSEents	2	16	822.222	688.2	134.022	773.4	672.673	100.727	0	3.7037	-3.7037	11.1111	1.85185	9.25926	2
41	13	SE	AdoleSEents	2	16	782.875	642.404	140.471	734.125	609.98	124.145	5.55556	0	5.55556	5.55556	0	5.55556	7
42	13	SE	AdoleSEents	2	23	686.125	569.48	116.645	753.75	662.943	90.8066	11.1111	3.7037	7.40741	5.55556	0	5.55556	6
43	13	SE	AdoleSEents	2	10	578.875	562.204	16.6709	804.125	682.314	121.811	0	5.55556	-5.55556	5.55556	1.85185	3.7037	5
44	13	SE	AdoleSEents	2	17	632.2	546.686	85.5137	937.667	604.608	333.059	5.55556	0	5.55556	16.6667	0	16.6667	2
45	13	SE	AdoleSEents	2	13	822.462	624.878	197.584	740.923	689.7	51.2231	16.6667	3.7037	12.963	22.2222	3.7037	18.5185	7
46	13	SE	AdoleSEents	2	11	605	590.3	14.7	875.6	762	113.6	0	1.85185	-1.85185	11.1111	5.55556	5.55556	3
47	13	SE	AdoleSEents	2	15	762.556	587.92	174.636	864.067	884.16	-20.0933	0	1.85185	-1.85185	11.1111	1.85185	9.25926	5
48	13	SE	AdoleSEents	2	17	921.611	787.92	133.691	818.111	814.717	3.39372	0	1.85185	-1.85185	38.8889	11.1111	27.7778	3
49	13	SE	AdoleSEents	2	15	898.286	601.904	296.382	645.059	669.174	-24.1151	22.2222	1.85185	20.3704	0	11.1111	-11.1111	7
50	13	SE	AdoleSEents	2	15	477.5	472.8	4.7	786.077	653.843	132.234	0	1.85185	-1.85185	22.2222	0	22.2222	5
51	20	AC	Adults	1	19	584.667	442.857	141.81	449	498.86	-49.86	11.1111	3.7037	7.40741	0	5.55556	-5.55556	2
52	31	AC	Adults	1	20	854.625	621.08	233.545	704.118	651.135	52.983	5.55556	0	5.55556	0	0	0	DM
53	20	AC	Adults	1	18	633.588	513.312	120.276	1010.83	933.94	76.8933	5.55556	7.40741	-1.85185	27.7778	5.55556	22.2222	DM
54	19	AC	Adults	1	20	467.5	485.6	-18.1	638.067	556.021	82.0454	5.55556	3.7037	1.85185	16.6667	9.25926	7.40741	1
55	27	AC	Adults	1	20	700.529	626.566	73.9634	1159	999.385	159.615	0	0	0	5.55556	0	5.55556	DM
56	21	AC	Adults	1	19	688.125	543.481	144.644	617.941	505.627	112.314	5.55556	0	5.55556	0	0	0	1
57	25	AC	Adults	1	19	736.875	737.54	-0.665	861.118	835.549	25.5686	0	1.85185	-1.85185	5.55556	0	5.55556	4
58	35	AC	Adults	1	16	840.529	637.083	203.446	787.714	629.98	157.734	0	7.40741	-7.40741	16.6667	1.85185	14.8148	4
59	19	AC	Adults	2	19	955.529	672.5	283.029	695.062	582.216	112.847	0	0	0	5.55556	0	5.55556	5
60	19	AC	Adults	2	20	922.364	597.519	324.844	598.6	589.898	8.70204	27.7778	0	27.7778	5.55556	5.55556	0	1
61	19	AC	Adults	2	20	531.706	497.208	34.4983	597.353	557.019	40.3337	5.55556	0	5.55556	0	1.85185	-1.85185	5
62	20	AC	Adults	2	19	805.118	563.314	241.804	627.941	609.314	18.6275	0	1.85185	-1.85185	0	0	0	4
63	19	AC	Adults	2	18	695.059	558.566	136.493	638.938	613.28	25.6575	5.55556	0	5.55556	5.55556	1.85185	3.7037	5
64	20	AC	Adults	2	20	497.312	512.833	-15.5208	570.867	573.543	-2.67681	5.55556	9.25926	-3.7037	11.1111	9.25926	1.85185	5
65	19	AC	Adults	2	20	832.857	589.471	243.387	745.471	606.308	139.163	16.6667	0	16.6667	0	0	0	4
66	22	AC	Adults	2	20	469.375	438.275	31.1005	597.353	538.667	58.6863	5.55556	3.7037	1.85185	5.55556	1.85185	3.7037	6
67	19	AC	Adults	2	19	699.056	606.6	92.4556	610.312	636.904	-26.5913	0	3.7037	-3.7037	0	0	0	5
68	21	AC	Adults	2	20	659.588	595.846	63.7421	1188.36	1087.35	101.004	0	0	0	11.1111	1.85185	9.25926	4
69	21	AC	Adults	2	19	892	646.462	245.538	663.222	642.16	21.0622	0	0	0	0	5.55556	-5.55556	4
70	18	AC	Adults	2	18	622.353	482.462	139.891	667.2	609.854	57.3458	0	1.85185	-1.85185	11.1111	7.40741	3.7037	6
71	18	AC	Adults	2	19	589.412	513.925	75.4872	528.875	483.42	45.455	5.55556	0	5.55556	5.55556	3.7037	1.85185	2
72	20	AC	Adults	2	19	744.062	702.453	41.6097	932.5	851.02	81.4804	5.55556	0	5.55556	5.55556	0	5.55556	1
73	20	AC	Adults	2	19	758.833	732.189	26.6447	725.235	668.02	57.2149	0	0	0	0	0	0	4
74	20	AC	Adults	2	20	556.471	526	30.4706	553.188	530.608	22.5797	0	0	0	0	0	0	4
75	20	SE	Adults	1	20	611.667	671.38	-59.7133	574.889	527.5	47.3889	5.55556	5.35714	0.198413	0	1.85185	-1.85185	7
76	21	SE	Adults	1	20	506.941	443.569	63.3725	545.643	517.333	28.3095	0	7.14286	-7.14286	11.1111	5.55556	5.55556	3
77	20	SE	Adults	1	17	491.529	443.49	48.0396	453.647	481.96	-28.3129	0	7.14286	-7.14286	0	3.7037	-3.7037	1
78	25	SE	Adults	1	20	768.5	602.34	166.16	659.176	578.078	81.098	5.55556	5.35714	0.198413	0	0	0	3
79	20	SE	Adults	1	20	678.438	576.269	102.168	672.353	538.538	133.814	5.55556	5.35714	0.198413	0	0	0	1
80	20	SE	Adults	1	20	504.882	523.157	-18.2745	619.938	515.647	104.29	0	5.35714	-5.35714	5.55556	0	5.55556	2
81	20	SE	Adults	1	18	968.688	764.696	203.992	508.533	491.458	17.075	5.55556	7.40741	-1.85185	11.1111	7.40741	3.7037	5
82	18	SE	Adults	1	19	811.5	608.939	202.561	592.471	602.423	-9.95249	11.1111	1.85185	9.25926	0	1.85185	-1.85185	2
83	18	SE	Adults	1	20	543.312	491.163	52.1492	721.923	625.22	96.7031	11.1111	5.55556	5.55556	22.2222	1.85185	20.3704	1
84	22	SE	Adults	1	20	513.882	497.843	16.0392	602.812	535	67.8125	0	0	0	5.55556	5.55556	0	6
85	19	SE	Adults	1	20	526.471	520.157	6.31373	781.25	683.608	97.6422	0	0	0	5.55556	0	5.55556	7
86	20	SE	Adults	1	20	787.529	619.729	167.8	1147.07	991.077	155.995	0	5.55556	-5.55556	16.6667	0	16.6667	7
87	19	SE	Adults	1	20	650.75	549.333	101.417	628.071	719.283	-91.2116	0	0	0	11.1111	0	11.1111	6
88	19	SE	Adults	2	19	633.471	566.74	66.7306	667.812	680.2	-12.3875	0	3.57143	-3.57143	5.55556	0	5.55556	2
89	21	SE	Adults	2	20	950.765	658.75	292.015	727.938	619.412	108.526	0	3.57143	-3.57143	0	0	0	3
90	20	SE	Adults	2	20	545.765	465.94	79.8247	526.556	492.367	34.1882	5.55556	5.35714	0.198413	0	5.55556	-5.55556	5
91	21	SE	Adults	2	19	452.706	519.146	-66.44	607.312	558.5	48.8125	0	7.14286	-7.14286	5.55556	5.55556	0	3
92	19	SE	Adults	2	20	924.933	548.304	376.629	544.059	562.7	-18.6412	11.1111	12.5	-1.38889	0	3.7037	-3.7037	5
93	20	SE	Adults	2	17	700.133	668.333	31.8	921.357	707.653	213.704	5.55556	3.57143	1.98413	22.2222	3.7037	18.5185	4
94	23	SE	Adults	2	20	624.125	543.44	80.685	813.75	626.216	187.534	0	5.35714	-5.35714	11.1111	0	11.1111	5
95	20	SE	Adults	2	20	716.765	529.06	187.705	675.647	603.58	72.0671	0	5.35714	-5.35714	0	1.85185	-1.85185	3
96	19	SE	Adults	2	20	908.059	694.077	213.982	925.882	744.84	181.042	0	3.57143	-3.57143	0	0	0	7
97	21	SE	Adults	2	20	739.933	568.327	171.607	691.067	613.3	77.7667	11.1111	3.7037	7.40741	16.6667	1.85185	14.8148	6
98	19	SE	Adults	2	18	567.941	461.431	106.51	679.412	635.8	43.6118	0	0	0	0	1.85185	-1.85185	4
99	22	SE	Adults	2	20	965.786	718.2	247.586	724.5	553.077	171.423	16.6667	0	16.6667	5.55556	0	5.55556	5
100	20	SE	Adults	2	20	824.75	583.451	241.299	753.824	620.898	132.926	5.55556	0	5.55556	0	1.85185	-1.85185	3
101	21	SE	Adults	2	19	735.625	506.62	229.005	614.882	552.958	61.924	11.1111	1.85185	9.25926	0	3.7037	-3.7037	4

## Sheet: Experiment 2
SUJET	AGE	CONDITION	AGE GROUP	Gender	Puberty scores	RT Cool stroop incongruent	RT Cool stroop congruent	Cool stroop scores	RT Hot stroop incongruent	RT Hot stroop congruent	Hot Stroop scores	% error Cool stroop incongruent	% error Cool stroop congruent	% error Cool stroop scores	% error Hot stroop incongruent	% error Hot stroop congruent	% errorHot Stroop scores	Embarrassment scores
1	12	AC	Adolescents	2	11	815.714	559.44	256.274	989.125	638.717	350.408	16.6667	1.85185	14.8148	11.1111	11.1111	0	1
2	12	AC	Adolescents	2	9	699.375	618.588	80.7868	1069.06	712.48	356.582	5.55556	1.85185	3.7037	11.1111	5.55556	5.55556	1
3	12	AC	Adolescents	1	9	859.429	788.75	70.6786	899.733	918.885	-19.1513	16.6667	0	16.6667	11.1111	1.85185	9.25926	1
4	12	AC	Adolescents	1	7	661.706	653.725	7.98039	1250.69	846.061	404.631	5.55556	0	5.55556	27.7778	3.7037	24.0741	1
5	12	AC	Adolescents	2	14	662.727	539.298	123.429	687.833	568.479	119.354	33.3333	9.25926	24.0741	33.3333	7.40741	25.9259	3
6	12	AC	Adolescents	2	16	692.647	708.698	-16.0511	887.533	820.569	66.9647	0	0	0	11.1111	0	11.1111	1
7	12	AC	Adolescents	1	8	925.471	635.2	290.271	1258.17	787.46	470.707	0	1.85185	-1.85185	27.7778	5.55556	22.2222	1
8	13	AC	Adolescents	2	15	923.467	694.64	228.827	698.188	584.08	114.107	11.1111	0	11.1111	5.55556	1.85185	3.7037	1
9	14	AC	Adolescents	2	16	1581.44	954.627	626.81	1134.61	868.863	265.748	11.1111	0	11.1111	0	0	0	4
10	15	AC	Adolescents	2	18	1218.64	777.717	440.926	1004.29	680.2	324.086	22.2222	0	22.2222	16.6667	0	16.6667	1
11	13	AC	Adolescents	1	13	796.067	603.22	192.847	821.75	700.812	120.938	11.1111	5.55556	5.55556	27.7778	5.55556	22.2222	1
12	13	AC	Adolescents	1	10	943.824	910.981	32.8428	1265.12	913.06	352.058	0	0	0	5.55556	1.85185	3.7037	2
13	13	AC	Adolescents	1	10	1139.38	788.239	351.145	1059.6	723.17	336.43	22.2222	9.25926	12.963	11.1111	5.55556	5.55556	1
14	14	AC	Adolescents	1	13	1226.89	706.51	520.379	997	830.082	166.918	50	0	50	0	1.85185	-1.85185	1
15	14	AC	Adolescents	1	7	671.714	513.479	158.235	702.375	604.353	98.0221	16.6667	5.55556	11.1111	5.55556	1.85185	3.7037	3
16	12	AC	Adolescents	2	15	855	612.16	242.84	964.889	868.152	96.7367	27.7778	3.7037	24.0741	50	11.1111	38.8889	1
17	13	AC	Adolescents	2	15	671.294	578.5	92.7941	984.438	837.333	147.104	0	1.85185	-1.85185	5.55556	1.85185	3.7037	2
18	13	AC	Adolescents	1	13	863.235	738.49	124.745	1051.88	891.16	160.715	0	0	0	11.1111	1.85185	9.25926	2
19	13	AC	Adolescents	1	9	1242.86	807.608	435.249	868	786	82	16.6667	1.85185	14.8148	22.2222	0	22.2222	2
20	13	AC	Adolescents	1	12	776.333	719.538	56.7949	921.941	862	59.9412	0	0	0	0	0	0	5
21	13	AC	Adolescents	1	11	543.867	510.51	33.3569	842.75	594.064	248.686	5.55556	0	5.55556	27.7778	7.40741	20.3704	1
22	12	SE	Adolescents	1	11	679	611.75	67.25	1205.71	961.654	244.052	0	0	0	5.55556	0	5.55556	5
23	12	SE	Adolescents	1	13	549.308	584.765	-35.457	869.786	701.63	168.155	22.2222	1.85185	20.3704	16.6667	11.1111	5.55556	5
24	14	SE	Adolescents	1	14	569	627.714	-58.7143	1053.75	947.51	106.24	16.6667	1.85185	14.8148	5.55556	5.55556	0	5
25	12	SE	Adolescents	1	5	700.529	685.673	14.8559	781.231	754.174	27.0569	5.55556	5.55556	0	22.2222	11.1111	11.1111	4
26	12	SE	Adolescents	1	10	1285	741.44	543.56	1266.83	765.979	500.854	16.6667	1.85185	14.8148	33.3333	7.40741	25.9259	3
27	12	SE	Adolescents	2	12	812.222	665.255	146.967	934.312	843.235	91.0772	0	1.85185	-1.85185	5.55556	3.7037	1.85185	1
28	13	SE	Adolescents	1	10	723.125	653.84	69.285	865.154	749.961	115.193	5.55556	1.85185	3.7037	22.2222	1.85185	20.3704	2
29	13	SE	Adolescents	2	16	1224.54	813.96	410.578	1068.41	891.812	176.599	27.7778	0	27.7778	0	3.7037	-3.7037	2
30	13	SE	Adolescents	2	DM	695.438	641.431	54.0061	1006.29	705	301.294	0	1.85185	-1.85185	5.55556	0	5.55556	3
31	14	SE	Adolescents	1	13	704.8	553.275	151.525	605.294	574.86	30.4341	11.1111	3.7037	7.40741	0	3.7037	-3.7037	1
32	14	SE	Adolescents	2	18	544.857	483.085	61.772	738.786	567.531	171.255	16.6667	7.40741	9.25926	16.6667	1.85185	14.8148	3
33	14	SE	Adolescents	1	14	904.812	646.087	258.726	760.5	657.78	102.72	5.55556	5.55556	0	5.55556	1.85185	3.7037	1
34	14	SE	Adolescents	1	14	667	601.44	65.56	666.8	566.06	100.74	5.55556	0	5.55556	11.1111	3.7037	7.40741	5
35	14	SE	Adolescents	1	10	448.529	444.3	4.22941	548.857	545.981	2.87637	0	3.7037	-3.7037	16.6667	0	16.6667	1
36	14	SE	Adolescents	1	11	1028.2	608.157	420.043	752.467	643.312	109.154	16.6667	0	16.6667	11.1111	9.25926	1.85185	1
37	13	SE	Adolescents	1	17	980.938	767.918	213.019	778.588	671.098	107.49	5.55556	3.7037	1.85185	0	0	0	1
38	13	SE	Adolescents	2	11	856.75	743.712	113.038	921.059	759.56	161.499	5.55556	0	5.55556	0	0	0	2
39	13	SE	Adolescents	2	8	1357	989.32	367.68	683.588	640.404	43.184	27.7778	1.85185	25.9259	0	7.40741	-7.40741	1
40	13	SE	Adolescents	2	15	951.375	820.49	130.885	1079.38	1048	31.375	5.55556	0	5.55556	5.55556	9.25926	-3.7037	1
41	14	SE	Adolescents	2	16	779.588	720.981	58.6075	1052.08	951.96	100.123	0	0	0	33.3333	3.7037	29.6296	1
42	14	SE	Adolescents	2	18	917.938	739.816	178.121	771.933	727.137	44.7961	11.1111	5.55556	5.55556	11.1111	1.85185	9.25926	1
43	14	SE	Adolescents	1	8	768.353	757.66	10.6929	836.786	759.42	77.3657	5.55556	5.55556	0	11.1111	3.7037	7.40741	3
44	13	SE	Adolescents	1	15	763.882	601.979	161.903	755.25	648.959	106.291	5.55556	7.40741	-1.85185	11.1111	3.7037	7.40741	1
45	13	SE	Adolescents	1	11	915.273	648.4	266.873	525.786	537.837	-12.051	33.3333	3.7037	29.6296	11.1111	5.55556	5.55556	1
46	21	AC	Adults	2	20	769.312	548.64	220.673	522	515.098	6.90196	5.55556	0	5.55556	0	1.85185	-1.85185	4
47	21	AC	Adults	2	20	718.933	578.64	140.293	638	579.612	58.3878	11.1111	0	11.1111	11.1111	3.7037	7.40741	2
48	20	AC	Adults	2	20	735.176	542.827	192.35	587.071	611.1	-24.0286	0	0	0	16.6667	3.7037	12.963	1
49	19	AC	Adults	2	17	465.588	441.796	23.7923	632.933	542.137	90.7961	5.55556	3.7037	1.85185	11.1111	0	11.1111	1
50	21	AC	Adults	2	19	937.467	589.902	347.565	591	524.667	66.3333	11.1111	1.85185	9.25926	5.55556	0	5.55556	4
51	22	AC	Adults	1	20	575.882	489.78	86.1024	620.353	552.75	67.6029	0	3.7037	-3.7037	0	11.1111	-11.1111	4
52	21	AC	Adults	1	20	588.929	504.578	84.3508	638.267	651.364	-13.097	22.2222	14.8148	7.40741	11.1111	11.1111	0	1
53	19	AC	Adults	1	20	847.941	561.04	286.901	611	542.627	68.3725	0	0	0	0	0	0	4
54	20	AC	Adults	1	17	794.8	746.54	48.26	585.824	632.353	-46.5294	11.1111	0	11.1111	0	0	0	3
55	22	AC	Adults	1	19	542.867	536.321	6.54591	644.533	568.038	76.4949	11.1111	0	11.1111	11.1111	0	11.1111	1
56	20	AC	Adults	2	19	671.062	492.66	178.402	744.867	597.72	147.147	5.55556	0	5.55556	11.1111	3.7037	7.40741	1
57	21	AC	Adults	2	18	771	546.75	224.25	458.294	502.846	-44.552	11.1111	0	11.1111	0	0	0	1
58	21	AC	Adults	2	19	722.733	583.283	139.45	553.059	543.538	9.52036	16.6667	0	16.6667	0	1.85185	-1.85185	1
59	22	AC	Adults	2	19	620.176	491.373	128.804	525.188	502.52	22.6675	5.55556	1.85185	3.7037	5.55556	0	5.55556	1
60	22	AC	Adults	2	20	1040.65	691.173	349.474	711.75	700.712	11.0385	5.55556	0	5.55556	5.55556	0	5.55556	1
61	21	AC	Adults	1	20	534.75	567.958	-33.2083	810.643	679.667	130.976	5.55556	7.40741	-1.85185	16.6667	7.40741	9.25926	1
62	19	AC	Adults	1	18	668.583	495.085	173.498	500.077	562.568	-62.4913	33.3333	9.25926	24.0741	27.7778	11.1111	16.6667	1
63	20	AC	Adults	1	20	456.786	443.804	12.9818	460.176	523.396	-63.2194	22.2222	0	22.2222	0	9.25926	-9.25926	1
64	20	AC	Adults	1	18	641.235	487.776	153.46	769.438	633.857	135.58	5.55556	3.7037	1.85185	11.1111	1.85185	9.25926	5
65	19	AC	Adults	1	16	829.176	573.706	255.471	609.25	659.16	-49.91	5.55556	0	5.55556	5.55556	1.85185	3.7037	1
66	19	AC	Adults	2	20	525.882	535.863	-9.98039	547.824	528.5	19.3235	0	1.85185	-1.85185	0	3.7037	-3.7037	1
67	20	AC	Adults	2	17	667.444	554.596	112.849	614.176	705.66	-91.4831	0	5.55556	-5.55556	0	7.40741	-7.40741	1
68	20	AC	Adults	2	20	515.235	444.192	71.043	489.353	449.286	40.0672	0	1.85185	-1.85185	0	5.55556	-5.55556	1
69	20	SE	Adults	2	20	824.882	719.292	105.591	870.133	667.469	202.664	0	5.55556	-5.55556	11.1111	1.85185	9.25926	4
70	21	SE	Adults	2	18	761.067	624.692	136.374	555.235	611.347	-56.1116	5.55556	0	5.55556	0	1.85185	-1.85185	2
71	19	SE	Adults	2	19	732.786	570.1	162.686	641	578.192	62.8077	16.6667	0	16.6667	5.55556	0	5.55556	1
72	22	SE	Adults	2	19	732.6	631.04	101.56	690.353	701.654	-11.3009	16.6667	0	16.6667	0	1.85185	-1.85185	4
73	20	SE	Adults	2	18	637	587.152	49.8478	817.9	697.816	120.084	27.7778	12.963	14.8148	44.4444	3.7037	40.7407	1
74	20	SE	Adults	1	20	609.765	511.898	97.8667	625.625	647.08	-21.455	5.55556	3.7037	1.85185	5.55556	3.7037	1.85185	1
75	19	SE	Adults	1	18	584.357	553.212	31.1456	575.125	562.784	12.3407	11.1111	1.85185	9.25926	5.55556	1.85185	3.7037	5
76	21	SE	Adults	1	19	742.438	544.42	198.018	590.2	553.784	36.4157	5.55556	1.85185	3.7037	16.6667	1.85185	14.8148	1
77	18	SE	Adults	1	19	633.733	578.22	55.5133	640.118	645.82	-5.70235	11.1111	0	11.1111	0	1.85185	-1.85185	3
78	20	SE	Adults	1	17	611.467	476.065	135.401	491	491.435	-0.434783	11.1111	7.40741	3.7037	22.2222	9.25926	12.963	2
79	20	SE	Adults	2	20	790.8	657.125	133.675	862.941	575.66	287.282	11.1111	3.7037	7.40741	0	11.1111	-11.1111	2
80	19	SE	Adults	2	20	505	553.979	-48.9787	510.312	509.392	0.920343	5.55556	5.55556	0	5.55556	1.85185	3.7037	5
81	21	SE	Adults	2	20	609.125	577.122	32.0026	675.562	608.771	66.7917	5.55556	1.85185	3.7037	11.1111	7.40741	3.7037	4
82	20	SE	Adults	2	19	901	572.608	328.392	720.667	653.058	67.609	5.55556	0	5.55556	16.6667	0	16.6667	4
83	19	SE	Adults	2	20	863.375	658.196	205.179	629.765	681.863	-52.098	5.55556	0	5.55556	0	0	0	4
84	23	SE	Adults	1	20	479.933	446.956	32.9778	466.857	558.48	-91.6229	11.1111	12.963	-1.85185	16.6667	3.7037	12.963	1
85	23	SE	Adults	1	18	765.667	582.02	183.647	618.529	637.471	-18.9412	0	0	0	0	0	0	5
86	19	SE	Adults	1	19	968.231	623.102	345.129	625.5	563.096	62.4038	27.7778	1.85185	25.9259	11.1111	1.85185	9.25926	1
87	21	SE	Adults	1	20	883.643	648.5	235.143	664.333	609.784	54.549	16.6667	5.55556	11.1111	11.1111	0	11.1111	1
88	22	SE	Adults	1	20	758.727	595.54	163.187	613.733	663.857	-50.1238	33.3333	3.7037	29.6296	11.1111	3.7037	7.40741	1
89	23	SE	Adults	1	20	539.462	521.102	18.3595	685.5	581.24	104.26	22.2222	3.7037	18.5185	27.7778	1.85185	25.9259	1
90	20	SE	Adults	2	19	704.778	641.7	63.0778	585.25	603.062	-17.8125	0	1.85185	-1.85185	0	3.7037	-3.7037	4
